# Supplementary material for: Parents of Adolescents Who Experience Suicidal Phenomena—A Scoping Review of Their Experience
Source: Int J Environ Res Public Health. 2023 Jun 26;20(13):6227. doi: 10.3390/ijerph20136227 (PMC10340647; doi:10.3390/ijerph20136227)
Supplement: Supplementary file 1 [file ijerph-20-06227-s001.zip]

Archive with 1 entries (1 files):
- ijerph-2443377-supplementary.pdf
